# Supplementary material for: Identification of novel miRNAs potentially involved in the pathogenesis of adult T-cell leukemia/lymphoma using WGCNA followed by RT-qPCR test of hub genes
Source: Infect Agent Cancer. 2023 Feb 25;18:12. doi: 10.1186/s13027-023-00492-0 (PMC9968414; doi:10.1186/s13027-023-00492-0)
Supplement: Supplementary file 1 — Additional file 1. List of co-expressed miRNAs and their connectivity scores in each module. [file 13027_2023_492_MOESM1_ESM.xlsx]

## Sheet: Sheet1
Black	Degree		blue	Degree		brown	Degree		cyan	Degree		green	Degree		greenyellow	Degree		magenta	Degree		midnightblue	Degree		pink	Degree		purple	Degree		red	Degree		salmon	Degree		tan	Degree		turquoise	Degree			yellow	Degree
hsa-let-7b	31.6654		hsa-let-7a	49.5316		hsa-let-7b*	0.174811		hsa-miR-105*	0.54978		hsa-let-7e*	7.87		hsa-miR-146b-5p	21.0505		hsa-miR-122*	4.55		hsa-let-7e	10.8193		hsa-miR-502-5p	4.72		hsa-let-7f-2*	0.579644		hsa-miR-100*	2.5307		hsa-miR-10a*	3.51		hsa-let-7a*	5.61		hsa-miR-1224-5p	1.70076			hsa-miR-101*	3.65
hsa-let-7c	38.8813		hsa-let-7d	51.0094		hsa-let-7d*	3.47		hsa-miR-138-1*	0.84		hsa-miR-1227	1.44159		hsa-miR-15a*	13.31		hsa-miR-1231	1.08		hsa-miR-125a-5p	0.99999		hsa-miR-512-5p	0.53		hsa-miR-1	0.15663		hsa-miR-1225-3p	38.5005		hsa-miR-1226*	1.39225		hsa-let-7c*	1.02717		hsa-miR-1225-5p	38.6921			hsa-miR-106b*	0.33755
hsa-miR-100	0.88		hsa-let-7g	48.8557		hsa-let-7f-1*	0.23		hsa-miR-144*	8.64798		hsa-miR-1228*	27.2339		hsa-miR-20a*	9.15025		hsa-miR-1238	5.41142		hsa-miR-126	30.2195		hsa-miR-571	1.28		hsa-miR-122	0.329516		hsa-miR-129*	24.1		hsa-miR-124	0.712261		hsa-let-7i	51.567		hsa-miR-1226	21.6685			hsa-miR-138-2*	0.199074
hsa-miR-106a*	0.34		hsa-let-7i*	36.76		hsa-let-7g*	2.11802		hsa-miR-152	0.194174		hsa-miR-124*	0.165703		hsa-miR-214*	3.41		hsa-miR-146a*	8.91		hsa-miR-126*	1.21141		hsa-let-7f	50.6123		hsa-miR-135b	0.98		hsa-miR-130a*	0.194279		hsa-miR-132*	0.756722		hsa-miR-1228	44.7391		hsa-miR-1233	25.6525			hsa-miR-143	0.93
hsa-miR-10a	0.660696		hsa-miR-101	27.3391		hsa-miR-105	0.380724		hsa-miR-196a-3p	15.76		hsa-miR-139-5p	0.651357		hsa-miR-219-5p	2.01		hsa-miR-153	0.337692		hsa-miR-130a	21.2883		hsa-miR-515-3p	3.44		hsa-miR-136	0.78		hsa-miR-135a	0.256446		hsa-miR-146a	29.2806		hsa-miR-140-5p	51.229		hsa-miR-125a-3p	43.7926			hsa-miR-147	0.72
hsa-miR-1236	1.63528		hsa-miR-103	58.9762		hsa-miR-1229	15.2301		hsa-miR-26b*	5.98		hsa-miR-141*	9.32		hsa-miR-28-3p	5.76		hsa-miR-191*	0.18374		hsa-miR-133a	0.596202		hsa-miR-517c	1.19		hsa-miR-138	0.43		hsa-miR-135b*	3.9		hsa-miR-182	14.35		hsa-miR-148b	52.0487		hsa-miR-125b	0.363953			hsa-miR-149	0.584886
hsa-miR-1237	18.8494		hsa-miR-106b	50.6947		hsa-miR-127-5p	40.8812		hsa-miR-300	1.65		hsa-miR-181a	47.9053		hsa-miR-30a*	6.87		hsa-miR-216b	4.01		hsa-miR-133b	4.56		hsa-miR-379	0.09		hsa-miR-200c	0.64452		hsa-miR-154*	4.51		hsa-miR-187-5p	34.57		hsa-miR-186	46.2031		hsa-miR-125b-1*	39.5327			hsa-miR-16-1*	4.61
hsa-miR-128	48.8842		hsa-miR-107	55.5376		hsa-miR-129-3p	13.935		hsa-miR-302c	2.46		hsa-miR-181b	31.9944		hsa-miR-30e	15.784		hsa-miR-26a-2*	15.71		hsa-miR-151-3p	9.52389		hsa-miR-518a-3p	0.05		hsa-miR-206	0.32		hsa-miR-15b*	38.5569		hsa-miR-190	1.91297		hsa-miR-217	4.54		hsa-miR-125b-2*	8.01694			hsa-miR-192*	0.446978
hsa-miR-137	21.23		hsa-miR-127-3p	31.23		hsa-miR-130b*	0.123542		hsa-miR-34a	8.54585		hsa-miR-181d	2.20812		hsa-miR-32*	6.14		hsa-miR-302b	2.39		hsa-miR-151-5p	25.2337		hsa-miR-425*	9.85		hsa-miR-210	2.41742		hsa-miR-181a-2*	0.802342		hsa-miR-194*	11.79		hsa-miR-29a*	0.123909		hsa-miR-129-5p	41.293			hsa-miR-19a	34.9559
hsa-miR-146b-3p	2.62782		hsa-miR-130b	45.256		hsa-miR-145*	24.34		hsa-miR-34a*	1.23272		hsa-miR-186*	1.91		hsa-miR-329	4.96		hsa-miR-30c-1*	50.1283		hsa-miR-185	53.7812		hsa-miR-10b	14.0357		hsa-miR-31*	1.34		hsa-miR-183*	0.97		hsa-miR-26a-1*	16.77		hsa-miR-302d*	63.313		hsa-miR-132	0.78			hsa-miR-19b	44.4467
hsa-miR-155*	6.55361		hsa-miR-136*	47.7		hsa-miR-148a*	1.47		hsa-miR-34c-3p	0.8		hsa-miR-18b	49.9322		hsa-miR-376a	0.04		hsa-miR-325	0.6		hsa-miR-199a-3p	27.1778		hsa-miR-518e	3.68		hsa-miR-326	3.56		hsa-miR-193a-5p	3.19941		hsa-miR-27b	14.9994		hsa-miR-320a	50.5119		hsa-miR-134	0.45			hsa-miR-19b-1*	0.242681
hsa-miR-181a*	2.46692		hsa-miR-140-3p	49.5074		hsa-miR-181c*	9.98		hsa-miR-381	0.669075		hsa-miR-208a	0.0985188		hsa-miR-376b	2.17		hsa-miR-339-3p	0.03		hsa-miR-199a-5p	16.293		hsa-miR-518e*	3.44		hsa-miR-33a*	0.134705		hsa-miR-216a	0.207319		hsa-miR-296-5p	0.794139		hsa-miR-324-3p	41.3913		hsa-miR-135a*	54.4668			hsa-miR-200b	2.39944
hsa-miR-181c	0.694456		hsa-miR-141	21.98		hsa-miR-183	6.0575		hsa-miR-449a	0.325998		hsa-miR-218	0.0733676		hsa-miR-376c	12.7139		hsa-miR-363*	0.08		hsa-miR-200a	4.44		hsa-miR-1234	38.764		hsa-miR-369-3p	0.380179		hsa-miR-219-2-3p	0.32		hsa-miR-339-5p	0.69		hsa-miR-330-3p	3.12		hsa-miR-139-3p	50.9886			hsa-miR-200b*	5.1
hsa-miR-190b	1.34		hsa-miR-142-3p	28.3348		hsa-miR-18a-3p	51.6654		hsa-miR-450a	1.7878		hsa-miR-218-2*	0.414455		hsa-miR-377	7.89		hsa-miR-378*	19.2229		hsa-miR-22	58.118		hsa-miR-143*	2.33		hsa-miR-374a*	6.17657		hsa-miR-220a	8.76		hsa-miR-33a	0.245331		hsa-miR-33b*	0.389028		hsa-miR-148b*	21.1057			hsa-miR-211	0.81
hsa-miR-191	0.268799		hsa-miR-142-5p	32.4288		hsa-miR-192	11.0651		hsa-miR-451	10.8864		hsa-miR-219-1-3p	0.02		hsa-miR-409-5p	9.77		hsa-miR-488	6.99		hsa-miR-22*	40.0789		hsa-miR-520c-3p	0.45		hsa-miR-450b-3p	2.22		hsa-miR-224	1.63377		hsa-miR-372	0.21		hsa-miR-345	0.950027		hsa-miR-149*	34.0167			hsa-miR-214	0.74
hsa-miR-196a	0.298083		hsa-miR-144	0.831256		hsa-miR-194	19.2908		hsa-miR-455-5p	0.51		hsa-miR-220b	0.405673		hsa-miR-410	6.60779		hsa-miR-491-5p	3.46		hsa-miR-221	43.7704		hsa-miR-605	0.03		hsa-miR-496	7.98		hsa-miR-26b	32.2016		hsa-miR-452	4.89		hsa-miR-374a	50.0757		hsa-miR-150*	57.7687			hsa-miR-220c	1.24103
hsa-miR-200c*	0.47		hsa-miR-145	0.861436		hsa-miR-196b	2.25175		hsa-miR-486-5p	10.0341		hsa-miR-25*	3.23612		hsa-miR-431	11.34		hsa-miR-493	0.129484		hsa-miR-221*	21.2903		hsa-miR-154	3.14		hsa-miR-541*	0.359433		hsa-miR-302a	0.214026		hsa-miR-489	0.255801		hsa-miR-422a	8.33		hsa-miR-16	43.2709			hsa-miR-27a*	10.09
hsa-miR-204	0.65		hsa-miR-148a	47.0513		hsa-miR-200a*	1.11		hsa-miR-507	0.295047		hsa-miR-27b*	0.064		hsa-miR-432	6.01		hsa-miR-520g	0.104582		hsa-miR-31	1.07075		hsa-miR-188-3p	2.01		hsa-miR-548c-5p	0.09		hsa-miR-302b*	0.296517		hsa-miR-498	0.71		hsa-miR-500	43.8718		hsa-miR-16-2*	0.12			hsa-miR-298	7.54
hsa-miR-212	15.2127		hsa-miR-150	27.7118		hsa-miR-203	4.57		hsa-miR-517*	0.534223		hsa-miR-29b-2*	0.08		hsa-miR-455-3p	4.4		hsa-miR-549	0.44		hsa-miR-323-5p	1.24		hsa-miR-19a*	0.389278		hsa-miR-551b	0.308101		hsa-miR-32	3.44		hsa-miR-503	0.23		hsa-miR-501-5p	32.798		hsa-miR-182*	0.227517			hsa-miR-301a	14.2671
hsa-miR-24	58.5544		hsa-miR-155	34.3632		hsa-miR-215	3.19172		hsa-miR-544	2.9		hsa-miR-29c*	10.7161		hsa-miR-487b	22.2205		hsa-miR-551b*	8.01324		hsa-miR-374b	49.7367		hsa-miR-609	0.07		hsa-miR-559	0.88		hsa-miR-331-5p	0.370109		hsa-miR-510	2.24704		hsa-miR-520b	0.165025		hsa-miR-184	0.13			hsa-miR-302d	3.42
hsa-miR-30a	8.62013		hsa-miR-15a	52.6249		hsa-miR-218-1*	0.00549518		hsa-miR-548b-5p	1.89		hsa-miR-337-5p	0.148583		hsa-miR-495	10.6436		hsa-miR-558	0.087968		hsa-miR-412	16.57		hsa-miR-519b-3p	0.83		hsa-miR-589	0.91		hsa-miR-340*	12.3724		hsa-miR-539	5.31892		hsa-miR-542-5p	11.6138		hsa-miR-185*	0.173328			hsa-miR-323-3p	0.352758
hsa-miR-324-5p	0.300268		hsa-miR-15b	44.0865		hsa-miR-23b*	23.6592		hsa-miR-655	0.850759		hsa-miR-33b	13.47		hsa-miR-520f	0.08		hsa-miR-582-3p	0.05		hsa-miR-98	51.8441		hsa-miR-202	22.8853		hsa-miR-628-5p	0.12		hsa-miR-380	2.31		hsa-miR-556-5p	0.215081		hsa-miR-574-3p	14.9511		hsa-miR-188-5p	1.24			hsa-miR-361-5p	60.258
hsa-miR-328	0.959189		hsa-miR-17	56.9323		hsa-miR-24-1*	8.80274		hsa-miR-662	7.59		hsa-miR-346	61.44		hsa-miR-543	0.86		hsa-miR-597	0.42					hsa-miR-499-3p	6.01		hsa-miR-637	0.254714		hsa-miR-431*	1.92838		hsa-miR-567	0.74		hsa-miR-575	28.4324		hsa-miR-193b	2.34			hsa-miR-362-5p	4.21
hsa-miR-330-5p	1.4573		hsa-miR-17*	49.08		hsa-miR-296-3p	11.8691		hsa-miR-875-5p	0.87		hsa-miR-34c-5p	0.71		hsa-miR-576-3p	1.33		hsa-miR-607	0.09					hsa-miR-299-3p	0.741095		hsa-miR-639	0.34		hsa-miR-432*	4.56		hsa-miR-598	4.98146		hsa-miR-652	14.7243		hsa-miR-193b*	7.1			hsa-miR-376a*	6.29751
hsa-miR-335	0.62		hsa-miR-18a	54.7151		hsa-miR-297	0.43		hsa-miR-92b	1.60522		hsa-miR-371-3p	0.385314		hsa-miR-606	0.07		hsa-miR-642	0.04					hsa-miR-367*	0.85		hsa-miR-920	0.81		hsa-miR-448	2.32		hsa-miR-599	3.47		hsa-miR-892b	38.3768		hsa-miR-195	41.293			hsa-miR-377*	1.7807
hsa-miR-335*	0.206377		hsa-miR-193a-3p	57.21		hsa-miR-302c*	0.253676					hsa-miR-384	0.9		hsa-miR-644	0.178536		hsa-miR-651	0.88					hsa-miR-570	0.258684		hsa-miR-943	6.99		hsa-miR-453	8.17		hsa-miR-944	0.0949148		hsa-miR-92a	58.5757		hsa-miR-195*	10.09			hsa-miR-411	1.31
hsa-miR-374b*	1.3442		hsa-miR-197	19.6033		hsa-miR-30b*	0.685648					hsa-miR-409-3p	11.4932		hsa-miR-654-3p	0.06		hsa-miR-744*	0.089					hsa-miR-625*	3.31671					hsa-miR-483-3p	0.18					hsa-miR-940	30.1485		hsa-miR-198	34.0167			hsa-miR-423-3p	5.00939
hsa-miR-379*	1.45		hsa-miR-199b-5p	10.6		hsa-miR-30d*	0.205967					hsa-miR-421	0.476191					hsa-miR-873	0.31					hsa-miR-636	0.06					hsa-miR-506	0.432138								hsa-miR-208b	5.44			hsa-miR-424*	22.9743
hsa-miR-450b-5p	58.7374		hsa-miR-205	1.10361		hsa-miR-331-3p	43.7658					hsa-miR-452*	3.45					hsa-miR-877	4.47061					hsa-miR-802	0.03					hsa-miR-512-3p	0.261612								hsa-miR-23a*	43.2709			hsa-miR-429	22.9743
hsa-miR-497	40.7264		hsa-miR-20a	57.2069		hsa-miR-337-3p	0.203876					hsa-miR-484	54.7289					hsa-miR-92a-1*	5.81					hsa-miR-874	48.0223					hsa-miR-514	0.59								hsa-miR-25	9.77			hsa-miR-433	6.3844
hsa-miR-497*	36.6718		hsa-miR-20b	44.0924		hsa-miR-34b	1.57404					hsa-miR-493*	4.51137					hsa-miR-933	0.0905138					hsa-miR-890	27.8					hsa-miR-517a	0.55								hsa-miR-30b	7.52			hsa-miR-454*	0.628446
hsa-miR-499-5p	46.3095		hsa-miR-21	32.9703		hsa-miR-380*	2.32					hsa-miR-505	17.7752					hsa-miR-941	0.04					hsa-miR-633	16.7					hsa-miR-518c	0.162671								hsa-miR-30c-2*	21.1057			hsa-miR-487a	0.320815
hsa-miR-509-3-5p	0.214273		hsa-miR-21*	27.3592		hsa-miR-382	1.71					hsa-miR-505*	1.11											hsa-miR-939	20.7734					hsa-miR-520a-5p	0.524346								hsa-miR-338-5p	1.98			hsa-miR-488*	0.0980229
hsa-miR-519e	0.11		hsa-miR-222	42.4218		hsa-miR-411*	1.2					hsa-miR-508-3p	0.733494																	hsa-miR-521	2.61								hsa-miR-370	40.1257			hsa-miR-509-3p	0.88
hsa-miR-550*	1.12201		hsa-miR-223	5.56952		hsa-miR-449b	0.761264					hsa-miR-511	0.55989																	hsa-miR-548a-5p	0.09								hsa-miR-371-5p	43.5826			hsa-miR-513a-3p	0.06
hsa-miR-554	0.293986		hsa-miR-223*	14.5843		hsa-miR-454	42.4208					hsa-miR-516a-3p	0.213414																	hsa-miR-555	0.45								hsa-miR-373	16.4374			hsa-miR-519e*	6.3844
hsa-miR-583	0.326997		hsa-miR-23a	35.2606		hsa-miR-485-5p	0.410499					hsa-miR-518a-5p	0.344341																	hsa-miR-561	0.98								hsa-miR-383	0.06			hsa-miR-522	0.628446
hsa-miR-593	0.49		hsa-miR-23b	23.5749		hsa-miR-490-3p	0.0475569					hsa-miR-518d-3p	7.12883																	hsa-miR-563	0.595231								hsa-miR-483-5p	0.86			hsa-miR-525-3p	0.320815
hsa-miR-600	0.31		hsa-miR-26a	58.7374		hsa-miR-491-3p	0.9					hsa-miR-519d	0.63																	hsa-miR-578	0.370109								hsa-miR-490-5p	5.51			hsa-miR-542-3p	0.0980229
hsa-miR-608	0.638728		hsa-miR-27a	40.7264		hsa-miR-492	0.19636					hsa-miR-520a-3p	0.24																	hsa-miR-604	10.4724								hsa-miR-494	31.7712			hsa-miR-548d-5p	0.162835
hsa-miR-619	0.78		hsa-miR-28-5p	36.6718		hsa-miR-500*	40.8812					hsa-miR-520d-3p	0.390107																	hsa-miR-612	1.92838								hsa-miR-501-3p	40.1192			hsa-miR-550	25.4217
hsa-miR-624*	0.65		hsa-miR-29a	46.3095		hsa-miR-502-3p	13.935					hsa-miR-551a	0.51																	hsa-miR-616*	0.432138								hsa-miR-513a-5p	31.8002			hsa-miR-552	43.6071
hsa-miR-769-3p	8.61292		hsa-miR-29b	25.8401		hsa-miR-504	0.123542					hsa-miR-562	0.53																	hsa-miR-626	0.261612								hsa-miR-513b	8.17818			hsa-miR-556-3p	8.80269
hsa-miR-769-5p	22.1245		hsa-miR-29b-1*	19.4622		hsa-miR-517b	2.53					hsa-miR-569	0.59																	hsa-miR-635	13.9								hsa-miR-513c	1.70076			hsa-miR-568	0.100335
hsa-miR-876-3p	10.21		hsa-miR-29c	45.1404		hsa-miR-518b	7.89					hsa-miR-573	0.67																	hsa-miR-653	4.54								hsa-miR-516a-5p	38.6921			hsa-miR-579	4.29572
hsa-miR-887	12.54		hsa-miR-302a*	43.2197		hsa-miR-518f	0.14179					hsa-miR-577	0.98																	hsa-miR-668	6.71								hsa-miR-516b	26.4601			hsa-miR-591	2.87867
hsa-miR-891a	0.641649		hsa-miR-30c	50.8434		hsa-miR-520e	0.250421					hsa-miR-586	0.338203																	hsa-miR-708	1.01								hsa-miR-518c*	34.6813			hsa-miR-592	0.118301
hsa-miR-9	0.582721		hsa-miR-30d	43.764		hsa-miR-520h	0.03					hsa-miR-588	0.12																	hsa-miR-708*	0.52								hsa-miR-518f*	29.2494			hsa-miR-596	0.719974
hsa-miR-9*	4.92641		hsa-miR-30e*	4.56864		hsa-miR-532-3p	32.7845					hsa-miR-589*	0.06																	hsa-miR-758	0.97								hsa-miR-523	0.158502			hsa-miR-603	0.43
hsa-miR-92a-2*	7.61		hsa-miR-338-3p	7.98		hsa-miR-532-5p	0.581131					hsa-miR-590-3p	0.09																	hsa-miR-888	0.43								hsa-miR-525-5p	5.95864			hsa-miR-613	0.23
hsa-miR-96*	7.73		hsa-miR-340	20.3941		hsa-miR-545*	0.06					hsa-miR-593*	0.04																	hsa-miR-889	0.51								hsa-miR-526b	29.6178			hsa-miR-615-5p	0.74
			hsa-miR-342-3p	46.9		hsa-miR-548a-3p	5.42					hsa-miR-595	1.74821																	hsa-miR-92b*	7.98								hsa-miR-557	41.295			hsa-miR-620	0.96
