# Supplementary material for: Identification of novel miRNAs potentially involved in the pathogenesis of adult T-cell leukemia/lymphoma using WGCNA followed by RT-qPCR test of hub genes
Source: Infect Agent Cancer. 2023 Feb 25;18:12. doi: 10.1186/s13027-023-00492-0 (PMC9968414; doi:10.1186/s13027-023-00492-0)
Supplement: Supplementary file 2 — Additional file 2. The target genes of non-preserved modules. [file 13027_2023_492_MOESM2_ESM.xlsx]

## Sheet: Hub
hsa-miR-18a-3p	KRAS		hsa-miR-196a-3p	RPS26		hsa-miR-346	EFEMP2		hsa-miR-187-5p	FAM35A
	ACSM2A			PI4K2B			LIF			EFNA1
	UBB			HBP1			BTK			PDIK1L
	PRDX1			NUFIP2			BDH2			MIDN
	SRP9			CDKN2AIP			GALT			BCL2L11
	HIST2H2BF			ZNF292			SERHL			CANX
	ANO3			EIF5AL1			ENTPD1			MYLIP
	PPIA			CAMK4			FNTB			LDLR
	CUL3			PITPNA			GGT5			PAIP2
	VTI1A			IKZF3			GJC2			PAFAH1B2
	ARF5			DDAH1			SETD4			CPSF6
	RHEB			MXRA8			TSTA3			ZNF805
	RPAP1			PCBD2			CFLAR			SLC25A36
	SLC38A2			SRM			SSH3			UBN2
	GINS1			XRCC6			CRELD1			TSPAN13
	RPL26			UGDH			CNPY3			HMBOX1
	DAG1			C1orf35			NR2F6			ZNF275
	PSMB7			MLH1			CD247			CIAPIN1
	PRCC			TRIM4			TERF1			SLC19A3
	USP3			CASP16P			RXRB			NUFIP2
	PAK4			SSH2			DGCR2			KPNA2
	C6orf222			ZBTB44			IL11RA			FOS
	FAM3A			EIF3H			INPP5J			DYRK3
	NOTCH4			DNAH10OS			MAPK8IP1			DDX6
	CABLES1			CNBP			MED16			CDKN1B
	CD320			EMC1			RFX1			C5orf51
	BCL2L12			GAPVD1			IL18			ARL6IP1
	DAB2IP			IRGQ			TAP1			SLC30A1
	P4HB			SLC24A4			ZFP36			RAD9B
	DPF1			CEP104			HNRNPA3			ZNF652
	MED13L			GTF2B			DCAF11			PPP2R2A
	RPL31			FAM83F			RAD54B			UBA6
	PCDHGC5			CXCL10			PSMD1			MRGBP
	VMA21			ERCC1			EZH1			EFCAB1
	COL27A1			F2RL2			PRDM16			PPP1R14C
	RPS12			PON1			GPI			IFNGR1
	LIMS1			C18orf32			BCAP31			STN1
	HIST2H2AA3			PARP2			PUDP			STMP1
	FAM105A			ZC3HAV1			RAD51AP1			USP51
	ATP6V1E1			PEX2			ZCCHC24			GPR85
	RPL28			FUT1			SBF1			EXO5
	RRS1			GON7			ESS2			ZBTB5
	CYB561			LIMD1			PIK3R3			ZBTB37
	SUPT16H			WDR12			APLP2			VANGL1
	WNK1			AKR7A2			AFDN			GALNT3
	NIN			WDR13			TEAD2			FAM84B
	ATP5A1			MRPS10			RPL30			FICD
	SEMA4G			RPS15A			FAM46A			CSTF2T
	SULT1A3			NUP43			CKB			RNPS1
	TTPAL			ITGA2			CCHCR1			C19orf12
	GREB1L			ATRAID			PRMT5			TMEM245
	RNF170			ARID1A			BCOR			SNX4
	SET			SLC29A1			LIMK1			PTBP3
	SPECC1L			VAV3			PSMA3			AGO2
	CANT1			MTX3			USP22			HMGB2
	DHCR24			MTMR3			CNN2			CDK6
	PRRC2A			LINGO1			POU2F1			TMCC1
	NUP98			RAPGEFL1			GSK3B			CDC27
	FADS2			GMPR			NR6A1			LYN
	PIK3R3			TRAPPC2			BSCL2			SRSF2
	TRAPPC10			ZNF234			ZNF417			PNRC2
	ARHGEF7			MYLK3			KMT2D			EXOC8
	PDPR			CYP1A2			CD164			TFAP2A
	TUBB			YIPF4			PDPK1			RASSF9
	ATP2C1			SLC11A1			MAP7D1			SERPINH1
	EIF1AX			ZNF556			POLD3			ZFP1
	NUP210			ZBTB8B			PPP2R1B			SLC10A7
	TMEM109			XKR4			HRK			DERL2
	FKBP4			VEGFC			FOXF2			FBXL18
	SENP1			ELOVL6			HSPE1-MOB4			TMEM2
	ADAD2			SLC35E2			MOB4			BRWD1
	SHQ1			TFDP2			ASGR2			GLUD2
	EDARADD			ZNF286A			ETS1			ARHGAP40
	COG4			GK5			EMC8			CYP1B1
	CACNA2D3			SLC11A2			PVR			ALDH1A3
	SETD1A			EPB41			SLC39A1			DNAJB14
	ZW10			CHAF1B			FAM107A			EIF2S3
	TAPBP			SC5D			IFNGR2			GPR107
	SUN1			ZNF652			PLEKHG4			KLHDC10
	PDE4A			SMARCE1			PTGS1			KLHL8
	ST7L			PRSS21			ENTHD1			RNF4
	SNX17			TRIM16L			STUM			B3GALNT2
	IP6K2			TMEM78			SRCIN1			CLDN12
	FOXK2			GPR75			BCL6			DMPK
	CACHD1			C1GALT1			TERT
	KHDRBS1			APLF			BRMS1
	MRPL24			TBC1D15			FEM1A
	BRD1			POFUT2			HSPG2
	GNAS			ZDHHC24			MBD3
	CELF1			TIGD6			NFIC
	CIZ1			SIGLEC9			PEA15
	TUT1			ZNF286B			CACNA1A
	RAB13			SMAD2
	LNPEP			KNSTRN
	ZNF488			HAUS3
	RPS2			ABCF3
	NOL6			KLHDC8A
	PABPC1			HACE1
	KBTBD4			KCNE4
	AP3D1			DNAJC28
	GPR55			SUSD5
	TMEM203			OR7D2
	FGF11			PLXNA3
	HNRNPF			NR3C1
	STRN4			IRAK1BP1
	ITM2C			C17orf105
	NEURL4			CENPL
	HNRNPC			ZNF383
	PHLDB1			SEC31A
	EIF4A3			ZNF749
	RBBP4			PLAC8
	IER2			MRPS21
	TRIP12			SCUBE3
	CDCA2			DOCK7
	GCN1			UBXN2A
	DDX17			STK4
	POLE3			SIX4
	G3BP1			ITPRIPL2
	HIST1H1C			FBXL3
	BSN			RTL8C
	HMGB1			DDX19B
	HMGB1			ATP1B3
	TTLL12			H6PD
	ACLY			PDK3
	EXOC7			OLR1
	BCS1L			MRPS16
	KIAA0100			PHF7
	RPS15			SKA1
	DBN1			CENPO
	ARAP1			KANSL3
	EGLN3			SHE
	DIS3L			TERF1
	PTGS1			RNF125
	PTGS1			TMPRSS11BNL
	IRS4			SNRPD3
	COL4A1			ZNF549
	H2AFV			TTC39C
	OTUD4			CRCP
	RNF187			SH3D19
	CIC			COA4
	RPL7L1			CUL4A
	USP32			FGF2
	SENP3			AHCYL2
	RCC1			AMMECR1L
	GNA13			ATG12
	ZNF777			ATP8A2
	HSPA1B			EIF1AD
	LMAN1			EIF5A
	HNRNPD			FIGNL1
	NDUFB3			IQSEC2
	ENO1			NPLOC4
	SF3B2			PLXNA1
	CCDC51			RAB10
	CDK2AP1			RPL13A
	DALRD3			SPRY4
	GIPC1			TIRAP
	DNMT3A			WBP11
	ACOT7			AAED1
	DDAH1			ARSE
	KLHDC10			BCAS4
	MAP7D1			BROX
	FAM120A			CAD
	TACC3			CAPZB
	GMPS			CARD6
	HNRNPM			CCDC8
	ARID1A			CDCP1
	ZC3H3			CYP4F3
	PLSCR1			DDX52
	PPTC7			DFFB
	TUBGCP3			DSEL
	MDC1			EIF4G2
	ZNF428			EIF4H
	UBXN7			EXOSC2
	WDR7			FAM117B
	SRRM2			FBXO47
	NFE2L1			FOXL2NB
	SRF			HACD2
	NCDN			HERPUD1
	AGFG1			KLF10
	AP1B1			LAMC3
	SETX			LFNG
	AGO1			LPIN3
	FBXO31			2021-03-06
	IGHMBP2			PPFIBP1
	METTL17			PRND
	HIPK2			RETREG3
	NBR1			RHNO1
	EIF3I			RHPN2
	HMGA1			RPL7L1
	KMT2D			SMTNL2
	KMT2D			TATDN3
	NFIC			TNPO1
	NFIC			TRAPPC2B
	ADGRL2			TRPV1
	ASF1B			VHLL
	XPO4			VHL
	AGPAT3			WT1
	GFER			ZNF451
	NIPBL			ZNF844
	FNIP1			ADAMTS17
	MEN1			COX6B1
	RHPN1			HSBP1
	CDC25A			KLHL11
	PTPRN			OTULIN
	PPFIA1			UQCRFS1
	PDCD6
	CEP152
	ST6GAL1
	NDOR1
	PPIAL4G
	GART
	SRL
	ATXN2L
	EDF1
	MYO1C
	RPL24
	CES2
	LMNB2
	PTGFRN
	AP3S1
	GDF11
	PKM
	MTRF1
	HNRNPUL1
	UBTF
	KDM6B
	TNKS1BP1
	PMAIP1
	TYMS
	UBXN6
	PGK1
	PGK1
	CLU
	NAA16
	MINK1
	EIF3A
	SLC46A1
	MED24
	MAST2
	UBN1
	ATP8B2
	SVIL
	NUP62
	NUP62
	ANKRD33B
	ANKRD33B
	ANKRD33B
	CDKN1A
	CDKN1A
	CDKN1A
	IGFBP5
	TXNIP
	SMYD1
	SMYD1
	BSCL2
	KCTD15
	KCTD15
	KCTD15
	KCTD15
	HIC1
	VAV3
	VAV3
	VAV3
	TOGARAM2
	TOGARAM2
	STK40
	SMAD3
	CCDC71L
	CCDC71L
	CCDC71L
	CCDC71L
	C1orf147
	C1orf147
	POLR3G
	MFAP2
	MFAP2
	KY
	IRGQ
	IRGQ
	IRGQ
	GPD1
	POU2F1
	YTHDC1
	LSM4
	LSM4
	GHITM
	RANGAP1
	RANGAP1
	PIGM
	WDR53
	WDR53
	HS3ST1
	MON1B
	MDGA1
	MDGA1
	MDGA1
	PDRG1
	MLXIPL
	NDUFV3
	PIGG
	AAK1
	SUGT1
	PLEKHA6
	GTF2H2C
	GTF2H2C
	SPN
	SLC16A9
	FAXC
	GPR45
	PLCE1
	ZNF275
	LNPK
	HSPA4L
	HM13
	FAM83F
	CTIF
	RPL18A
	SEC23B
	PRX
	DNASE2
	GTPBP10
	WISP3
	MFSD2A
	GINM1
	AGMAT
	HAUS2
	SRCAP
	LRRD1
	ISG20L2
	MYO1F
	MSH3
	PI4K2B
	WWC1
	ENAH
	CPS1
	MBD1
	KIAA1841
	DNA2
	SLC39A1
	ZNF383
	KIAA0930
	MRPS21
	EIF2B2
	SPTBN2
	SPEM1
	PTPN4
	PTPN4
	MRPL37
	STAC2
	NT5C
	CRY2
	CABP4
	UBD
	FAM107A
	CYP27B1
	ATP2B4
	TXNL4A
	TGFA
	SCAMP2
	MAPKBP1
	APOL6
	CFAP77
	SEC24B
	SLC39A13
	ZBTB7B
	KLHL11
	CTC1
	ROBO4
	OR1L8
	CAMKV
	CBX7
	ATM
	CDK16
	FBRS
	FBRS
	GRB2
	SH2D5
	SZRD1
	ALDOA
	EPHA6
	F3
	TEX22
